# Supplementary material for: A single amino acid variant in the variable region I of AAV capsid confers liver detargeting
Source: PLoS Pathog. 2025 Sep 17;21(9):e1013533. doi: 10.1371/journal.ppat.1013533 (PMC12456803; doi:10.1371/journal.ppat.1013533)
Supplement: S2 Table — (XLSX) [file ppat.1013533.s010.xlsx]

## Sheet: S2 Table
S2 Table. Unique residues among AAV8 capsid variants.
Capsid variant ID	aa: 1-60	aa: 61-120	aa: 121-180	aa: 181-240	aa: 241-300	aa: 301-360	aa: 361-420	aa: 421-480	aa: 481-540	aa: 541-600	aa: 601-660	aa: 661-720
v1												L669P
v2						N338S						T711A
v3												K668R
v4			R169G
v5					N271D
v6						I303V
v7										N590S
v8										V582A
v9		Q82R
v10				E181G
v11									V491A
v12												S682G
v13		D76G
v14										E577G
v15	Y52H
v16					T252A
v17		D80G
v18				V183A
v19		D87G
v20		Q84R	G164D
v21	D40G
v22							T417A
v23		N113S
v24											N630S
v25												T719A
v26									I524V
v27										A524V
v28						T327A
v29
v30												Q690R
v31								V421A
v32					T243A
v33												Y703H
v34										S558G
v35			K143R
v36									S492P
v37			E133G
Bold: low or barely detectable liver transduction. Underlined: detectable transduction in heart and/or tibialis anterior muscle.
