# Supplementary material for: A single amino acid variant in the variable region I of AAV capsid confers liver detargeting
Source: PLoS Pathog. 2025 Sep 17;21(9):e1013533. doi: 10.1371/journal.ppat.1013533 (PMC12456803; doi:10.1371/journal.ppat.1013533)
Supplement: S3 Table — (XLSX) [file ppat.1013533.s011.xlsx]

## Sheet: S3 Table
S3 Table. Barcodes in the forward PCR primers (bc2).
Barcode name	Sequence	Corresponding samples in relevant datasets*
		Dataset 1	Dataset 2	Dataset 3	Dateset 4
Primer barcode_1	AGAGTACT	Mouse_1_liver_DNA	Ferret _1_liver_DNA_1
Primer barcode_2	CGTGTGCA	Mouse_2_liver_DNA	Ferret _2_liver_DNA_2
Primer barcode_3	ATGTATCT	Mouse_3_liver_DNA	Ferret _3_liver_DNA_3
Primer barcode_4	GACTCGAC	Mouse_1_liver_RNA		Mouse_1_TA_RNA	Mouse_1_heart_RNA
Primer barcode_5	CGATGACG	Mouse_2_liver_RNA		Mouse_2_TA_RNA	Mouse_2_heart_RNA
Primer barcode_6	CACACGTA	Mouse_3_liver_RNA		Mouse_3_TA_RNA	Mouse_3_heart_RNA
Primer barcode_7	GCTGTATC	Vector library DNA
*Datasets are deposited in NCBI Sequence Read Archive (SRA) and available with accession ID PRJNA1268899.
