# Supplementary material for: A single amino acid variant in the variable region I of AAV capsid confers liver detargeting
Source: PLoS Pathog. 2025 Sep 17;21(9):e1013533. doi: 10.1371/journal.ppat.1013533 (PMC12456803; doi:10.1371/journal.ppat.1013533)
Supplement: S4 Table — (XLSX) [file ppat.1013533.s012.xlsx]

## Sheet: S4 Table
S4 Table. Barcodes in the TuD genes (bc1).
Capsid	TuD barcode (bc1) sequence
v1	CAGCGACT
v2	CGCACAGT
v3	GCTGTGAT
v4	TGAGTAGC
v5	GACATGCA
v6	CAGTAGCG
v7	CTGCGTGC
v8	CGCGTGCA
v9	ATATCAGT
v10	ACGATCAC
v11	CTACTGTC
v12	GTCGAGTA
v13	TGAGCAGA
v14	CACTCAGT
v15	GTACACTA
v16	TCACATCG
v17	TCACTGCT
v18	GAGTCGTG
v19	AGACGCTG
v20	GCGATCTA
v21	ATGAGCGA
v22	GTCTACTC
v23	CGACATGT
v24	TAGCTATC
v25	TCTGTACG
v26	CTGATAGA
v27	TAGTGCAG
v28	GAGTCATC
v29	TGTCGATC
v30	CTCGAGTC
v31	ACGAGCAC
v32	TGTGCAGC
v33	GTATACGC
v34	GCATCTGA
v35	TCGTCATA
v36	AGTACGCG
v37	GATACTCA
AAV8	GTCTACAG
AAV9	CGTCAGTG
